# Supplementary material for: In Vitro and In Vivo Anti-Phytopathogenic Fungal Activity of a Culture Extract of the Marine-Derived Fungus, Aspergillus unguis KUFA 0098, and Its Major Depsidone Constituents
Source: Mar Drugs. 2025 Nov 29;23(12):461. doi: 10.3390/md23120461 (PMC12734577; doi:10.3390/md23120461)
Supplement: Supplementary file 1 [file marinedrugs-23-00461-s001.zip]

Archive with 1 entries (1 files):
- marinedrugs-3938988-supplementary.pdf
